# Supplementary material for: Longitudinal CSF Tumor Cell Enumeration and Mutational Analysis as a Driver for Leptomeningeal Disease Management
Source: Cancers (Basel). 2025 Feb 27;17(5):825. doi: 10.3390/cancers17050825 (PMC11899081; doi:10.3390/cancers17050825)
Supplement: Supplementary file 1 [file cancers-17-00825-s001.zip]

Archive with 1 entries (1 files):
- cancers-3435883-supplementary.pdf
